# Supplementary material for: Urine cell-free DNA multi-omics to detect MRD and predict survival in bladder cancer patients
Source: NPJ Precis Oncol. 2023 Jan 19;7:6. doi: 10.1038/s41698-022-00345-w (PMC9852243; doi:10.1038/s41698-022-00345-w)
Supplement: Supplementary file 2 — Supplementary Data [file 41698_2022_345_MOESM2_ESM.xlsx]

## Sheet: Table of Contents
	Table of Contents
	Supplementary Data 1. Overview of the bladder cancer patient cohort.
	Supplementary Data 2. Patient-level characteristics.
	Supplementary Data 3. Sequencing metrics for urine cell-free DNA libraries analyzed by CAPP-Seq.
	Supplementary Data 4. Sequencing metrics for plasma cell-free DNA libraries analyzed by CAPP-Seq.
	Supplementary Data 5. Sequencing metrics for germline DNA libraries analyzed by CAPP-Seq.
	Supplementary Data 6. Sequencing metrics and inferred tumor fractions for ULP-WGS libraries.
	Supplementary Data 7. Clinical characteristics according to pathologic response status.
	Supplementary Data 8. Univariate Cox regressions for progression-free and overall survival.
	Supplementary Data 9. Multivariate Cox regression for progression-free and overall survival.

## Sheet: Supplementary Data 1
	Supplementary Data 1. Overview of the bladder cancer patient cohort.
	Patient Characteristics (n = 74)	No. (%)
	Gender
	Male	58 (78)
	Female	16 (22)
	Median Age (years)	68
	Median Follow-up (months)	23
	Ethnicity
	White	68 (92)
	Non-White	6 (8)
	Smoking History
	Yes	51a (69)
	No	23 (31)
	T-stage (pre-treatment)
	Ta	2 (3)
	Tis	2 (3)
	T1	12 (16)
	T2	52 (70)
	T3	6 (8)
	Neoadjuvant Chemotherapy
	Yes	38 (51)
	ddMVAC	9 (12)
	gemcitabine/cisplatin	21 (28)
	gemcitabine/carboplatin	1 (1)
	cisplatin/etoposide	1 (1)
	carboplatin/paclitaxel	1 (1)
	treatment changeb	1 (1)
	unknown regimen	4 (5)
	No	36 (49)
	Pathologic Complete Response	35 (47)
	Histology
	Urothelial	68 (92)
	Other	6 (8)
	aMedian 30 pack-years.
	bPatient received 1 cycle of carboplatin/paclitaxel and 3 cycles of carboplatin/gemcitabine (switched due to cutaneous reaction to paclitaxel).
	ddMVAC – dose-dense methotrexate, vinblastine, doxorubicin, and cisplatin

## Sheet: Supplementary Data 2
	Supplementary Data 2. Patient-level characteristics.
	S.N0	Patient ID	Age	Sex	Ethnicity	Histology	Initial T stagea	De novob	Neoadjuvant chemotherapy	AJCC 8 Stage (pathologic)c	Pathologic complete responsed	Smoking History	Pack-Years	Body mass index (kg/m2)	Hematocrit (%)	Urine cfDNA (ng/ml)	SNV-derived variant allele frequencye (%)	inferred Tumor mutational burden (iTMB)f	CNA-inferred tumor fractiong (%)	LOOCV RF model scoreh	Progression during follow-up	PFS (months)i	Death during follow-up	OS (months)i
	1	BC1045	63	Male	White	urothelial carcinoma	T2	Yes	Yes	ypT0N2	No	Yes	45	25.5	34	108.222	2.41187	340.005	2.06	0.8205	Yes	10.1589	No	38.4657
	2	BC1050	63	Female	White	urothelial carcinoma	T2	Yes	Yes	ypT0N0	Yes	Yes	40	27.56	29	15.125	0	74.3247	2.545	0.897	No	32.7781	No	36.0986
	3	BC1058	78	Male	White	urothelial carcinoma	T2	Yes	No	pT1N0	No	No	0	31.71	43	8.24	5.8651	136	4.1	0.222	No	28.274	No	37.052
	4	BC1062	77	Male	White	papillary urothelial carcinoma	T2	Yes	Yes	ypT2aN0	No	Yes	20	21.35	33	3.94286	2.36593	170	1.565	0.586	No	24.789	No	25.8082
	5	BC1063	67	Male	White	urothelial carcinoma	T2	Yes	Yes	ypT0N0	Yes	No	0	25.53	36.8	46.8	0	39.9775	3.867	0.569	Yes	8.35068	No	37.5452
	6	BC1064	60	Male	White	urothelial carcinoma	T2	Yes	Yes	ypTisN0	Yes	Yes	2	32.57	34	24.9375	0	68.3578	0	0.925	No	29.7534	No	33.337
	7	BC1065	64	Male	White	urothelial carcinoma	T3	No	Yes	ypTaN0	Yes	No	0	27.78	30	136.471	0	137.013	1.004	0.8935	No	32.7781	No	38.2027
	8	BC1069	61	Male	White	urothelial carcinoma, squamous differentiation	T3	Yes	No	pT3aN2	No	Yes	30	29.66	22	13	11.6078	204	12.93	0.359	No	37.7753	No	37.7753
	9	BC1071	68	Male	White	urothelial carcinoma	T2	Yes	No	pT4aN2	No	No	0	34.46	28	47.5312	10.101	170	0	0.3255	Yes	5.98356	Yes	5.98356
	10	BC1076	75	Male	White	urothelial carcinoma, trophoblastic differentiation	at least T2	Yes	No	pT3aN0	No	Yes	25	28.34	27	131.321	3.82263	306	6.8	0.119	No	9.27123	No	27.452
	11	BC1077	65	Male	White	urothelial carcinoma	T2	Yes	Yes	ypT3aN0	No	Yes	30	28.18	40	3.35	9.64706	170	13.93	0.528	No	34.3233	No	34.3233
	12	BC1083	66	Male	White	urothelial carcinoma	T3	Yes	Yes	ypT3aN0	No	Yes	22	26.89	35	155.455	5.64399	476	7.828	0.2785	Yes	2.26849	Yes	3.68219
	13	BC1085	72	Male	White	urothelial carcinoma	at least T2	No	No	pT4aN1	No	Yes	56	26.01	35	98.1818	52.1798	272	49.25	0.1165	Yes	2.10411	Yes	6.47671
	14	BC1088	83	Male	White	papillary urothelial carcinoma	Ta	No	No	pT1N0	No	No	0	26.65	50.8	40.5556	7.38423	170	9.079	0.1005	No	20.0219	No	34.9479
	15	BC1090	83	Male	White	urothelial carcinoma	T1	No	No	pT3aN0	No	No	0	31.55	34	76.8462	3.457	204	14.6	0.1005	No	2.8274	No	26.2027
	16	BC1096	86	Male	White	urothelial carcinoma	at least T2	Yes	No	pT3aN2	No	No	0	26.33	34	36.5333	74.3003	272	50.01	0.071	Yes	7.49589	Yes	8.12054
	17	BC1104	55	Male	White	squamous cell carcinoma	at least T2	Yes	Yes	ypT2bN0	No	No	0	27.6	34.7	68.3333	2.39808	110.795	2.23	0.66	No	16.4383	No	28.1425
	18	BC1105	68	Male	White	urothelial carcinoma	T2	Yes	Yes	ypT1N0	No	Yes	20	31.32	32.8	1.02778	0.414723	142.325	0	0.72	No	34.8164	No	34.8164
	19	BC1108	53	Female	White	urothelial carcinoma	T1	No	No	pTisN0	Yes	No	0	24.48	34	34.8	0	340.217	0	0.4445	No	24.6904	No	33.8959
	20	BC1109	83	Male	White	urothelial carcinoma	Tis	No	No	pTisN0	Yes	Yes	15	26.75	41	23.2	0	170.838	0	0.6585	No	22.4219	No	28.8657
	21	BC1111	68	Male	White	urothelial carcinoma	T1	No	No	pT0N0	Yes	Yes	30	29.1	40	21	7.30994	204	4.823	0.606	No	25.5781	No	25.5781
	22	BC1116	72	Female	Non-White	papillary urothelial carcinoma	T2	No	No	pT2bN1	No	Yes	30	21.32	36	75.75	0	34.075	24.35	0.2945	No	16.1425	No	32.1534
	23	BC1132	51	Male	White	urothelial carcinoma	T3	No	Yes	ypT3bN2	No	No	0	30.61	39	20.55	0	69.2087	1.416	0.748	Yes	6.64109	No	33.2055
	24	BC1133	68	Female	White	papillary urothelial carcinoma	T2	No	No	pTaN0	Yes	Yes	10.2	25.5	37	24.4872	12.481	121.606	23.97	0.045	No	24.9205	No	29.4575
	25	BC1135	59	Female	White	urothelial carcinoma	T2	No	Yes	ypT3aN1	No	Yes	30	21.8	24	3.51351	4.82234	136	9.907	0.5815	No	11.3096	No	18.1151
	26	BC1140	70	Female	White	papillary urothelial carcinoma	T1	No	No	pT1N0	No	Yes	5.5	20.5	38	72.4324	0	34.0042	22.69	0.6785	Yes	26.3342	No	31.1014
	27	BC1147	71	Male	White	urothelial carcinoma	at least T2	Yes	No	pT3aN1	No	No	0	17.75	45	19.5	0	115.813	3.607	0.589	Yes	7.3315	Yes	9.00822
	28	BC1171	79	Male	Non-White	urothelial carcinoma	T1	Yes	No	pT3aN0	No	Yes	45	31.08	33	220.408	95.2055	204	45.88	0.5875	No	25.7425	No	28.5041
	29	BC1174	69	Male	White	urothelial carcinoma	T1	No	No	pTisN0	Yes	Yes	40	39.16	39	16.7143	11.804	204	8.04	0.609	Yes	22.8493	No	28.1753
	30	BC1182	72	Male	White	urothelial carcinoma	T2	Yes	No	pT3aN2	No	Yes	30	29.3	35	93.3333	19.8853	170	19.39	0.0185	No	5.32603	No	5.32603
	31	BC1185	65	Male	White	urothelial carcinoma	T2	Yes	Yes	ypTisN0	Yes	Yes	0.75	21.74	34	8.52113	1.66334	102.006	2.39	0.665	Yes	11.8356	Yes	14.5644
	32	BC1186	82	Female	White	urothelial carcinoma	T2	Yes	No	pT3aN0	No	No	0	19	24	391.2	3.4188	238	13.75	0.155	No	12.526	No	25.5123
	33	BC1188	72	Male	White	urothelial carcinoma	T2	No	No	pT2aN0	No	Yes	20	25.4	45	25.9211	20.9524	272	15.98	0.0225	Yes	12.7562	No	24.6904
	34	BC1196	60	Male	White	urothelial carcinoma	at least T2	Yes	Yes	ypT0N0	Yes	Yes	45	19.96	38	4.67879	0	34.3463	5.922	0.823	No	4.17534	No	25.1178
	35	BC1197	64	Male	White	urothelial carcinoma	at least T2	Yes	Yes	ypT0N0	Yes	Yes	42	32.22	30	25.2	0	117.244	1.794	0.8865	No	22.8493	No	23.9342
	36	BC1198	63	Female	White	urothelial carcinoma, squamous differentiation	at least T2	Yes	Yes	ypT0N1	Yes	Yes	38	23.76	33	20.9143	0	111.953	0	0.9535	No	20.4493	No	23.3096
	37	BC1202	66	Female	White	urothelial carcinoma	at least T2	No	No	pT3aN0	No	Yes	30	30.3	37.9	4.84	2.36364	205.63	1.64	0.3925	No	22.8493	No	22.8493
	38	BC1203	82	Male	White	papillary urothelial carcinoma	T2	Yes	Yes	ypTaN0	Yes	Yes	42	29.29	33	48	0	93.333	0	0.8725	No	4.33972	No	23.2438
	39	BC1205	64	Male	White	urothelial carcinoma	T3	Yes	Yes	ypTisN0	Yes	Yes	50	31.76	34	7.86286	0.741351	74.6022	4.116	0.921	No	4.66849	No	12.9863
	40	BC1206	65	Female	White	squamous cell carcinoma	T3	Yes	No	pT4bN1Mx	No	No	0	17.87	28	240	2.84091	170	5.845	0.204	Yes	1.51233	Yes	5.39178
	41	BC1207	76	Male	White	urothelial carcinoma	T2	Yes	Yes	ypT0N0Mx	Yes	Yes	30	26.04	41	2.19429	0	0	0	0.9295	No	15.7151	No	18.7068
	42	BC1209	50	Male	White	squamous cell carcinoma	T2	Yes	No	pT3aN0Mx	No	No	0	27.13	33	270	7.28395	204	8.409	0.0695	Yes	6.01644	Yes	13.4137
	51	BC1215	76	Male	White	urothelial carcinoma	Ta	No	No	pT0N0	Yes	Yes	25	32.6	31	118.8	0	68.9645	0	0.899	No	12.8877	No	13.1836
	43	BC1222	53	Male	Black	urothelial carcinoma, squamous differentiation	T2	No	No	pT2bN1Mx	No	Yes	Not specified	25	44	672	0	442	9.827	0.235	No	19.1014	No	21.3699
	45	BC1229	52	Male	White	urothelial carcinoma	T2	No	Yes	ypT3bN2Mx	No	Yes	28	23.44	29.8	11.9167	5.63	102	9.439	0.364	Yes	5.91781	No	16.3726
	44	BC1233	74	Male	White	urothelial carcinoma, squamous differentiation	T2	Yes	No	pT3bN1Mx	No	Yes	20	27	38.6	164	0	204.094	61.58	0.068	Yes	1.87397	Yes	8.44931
	49	BC1235	69	Male	White	urothelial carcinoma	T2	Yes	Yes	ypT1M0	No	Yes	8	28.26	38.3	0.468085	0	75.7477	2.519	0.645	Yes	10.126	No	13.874
	46	BC1242	48	Female	White	papillary urothelial carcinoma	T2	Yes	Yes	ypT0N0	Yes	Yes	15	29.44	36	60.0875	0.56	105.144	2.825	0.696	No	14.5644	No	14.663
	47	BC1243	77	Male	White	urothelial carcinoma	T2	No	Yes	ypTisN0M0	Yes	Yes	5	28.7	30.1	93.2471	0	210.005	0	0.5265	No	16.3397	No	16.3397
	54	BC1255	69	Male	White	urothelial carcinoma	T1	Yes	No	pTaN0	Yes	Yes	100	41.61	39	16.5833	53.38	170	58.29	0.6095	No	10.4548	No	10.5534
	48	BC1256	78	Male	White	urothelial carcinoma	T2	Yes	Yes	ypT0N0	Yes	Yes	40	22.38	30.9	4.66667	0	40.0255	0	0.9375	No	11.5068	No	13.8411
	50	BC1260	84	Male	White	urothelial carcinoma	T1	No	No	pT4aN0	No	No	0	24.06	42	12.1	0.78	238	21.03	0.123	Yes	5.55616	No	13.3479
	55	BC1265	65	Male	Black	urothelial carcinoma	T2	Yes	Yes	ypTisN0	Yes	Yes	45	21.63	35	10.8	7.26	170	6.149	0.321	Yes	4.63561	No	7.66027
	52	BC1269	57	Male	White	urothelial carcinoma	T2	Yes	Yes	ypT4bN0	No	No	0	19.56	30.8	13.3414	4.65	204	4.773	0.2845	Yes	5.03014	Yes	8.77808
	56	BC1274	62	Male	White	urothelial carcinoma	T2	Yes	Yes	ypT0N0	Yes	Yes	5	26.15	38	1.6775	13	204	6.039	0.123	No	6.80548	No	8.97534
	53	BC1275	67	Female	White	urothelial carcinoma	T1	No	No	pT1N1	No	Yes	20	27.89	31.4	3.81857	8.8	170	17.08	0.661	No	3.91233	No	10.8822
	57	BC1277	76	Female	White	urothelial carcinoma	T2	Yes	Yes	ypT0N0	Yes	Yes	15	24.95	27.4	16.0286	0	39.9786	0	0.974	No	9.10685	No	11.737
	58	BC1282	56	Male	White	urothelial carcinoma	T2	Yes	Yes	ypT0N0	Yes	No	0	25.41	27.4	0.784	0	68.0511	4.5	0.601	Yes	3.87945	Yes	6.37808
	59	BC1284	75	Male	White	urothelial carcinoma	Tis	No	No	pTisN0	Yes	Yes	5	31.93	37	3.6878	0	136.835	2.848	0.699	No	9.50137	No	10.389
	60	BC1291	49	Female	Asian	squamous cell carcinoma	T2	Yes	No	pT3aN2	No	Yes	10	18.48	32	56.3684	24.32	204	12.91	0.2965	Yes	5.62192	Yes	7.36438
	61	BC1295	65	Male	White	urothelial carcinoma	T2	Yes	Yes	ypT0N0	Yes	Yes	35	24.33	32	9.345	5.34	170	3.725	0.2485	No	9.50137	No	9.50137
	62	BC1296	66	Male	White	urothelial carcinoma	T2	Yes	Yes	ypT0N0	Yes	Yes	40	23.72	30	42	0	37.0169	0	0.82	No	8.71233	No	10.2247
	63	BC1298	50	Male	White	urothelial carcinoma	T2	Yes	Yes	ypT0N0	Yes	Yes	30	22.87	35.1	70.5923	0.36	68.0476	3.397	0.6605	No	6.64109	No	6.64109
	64	BC1300	71	Male	White	papillary urothelial carcinoma	T2	Yes	No	pT4aN1	No	Yes	30	35.29	32	151.667	0	204.736	0	0.4165	No	2.26849	No	4.96438
	65	BC1303	76	Male	White	urothelial carcinoma	T2	Yes	No	pT0N0	Yes	No	0	32.19	23	37.9867	0.24	238.023	1.308	0.232	No	3.61644	No	9.23835
	66	BC1304	69	Male	White	urothelial carcinoma	T2	Yes	No	pT3aN0	No	Yes	30	26.89	32	22.4	17.03	306	14.04	0.3065	No	5.91781	No	6.14794
	67	BC1308	78	Female	White	urothelial carcinoma	T1	Yes	No	pT0N0	Yes	Yes	50	45.83	28	31.6703	26.08	272	55.88	0.268	No	0.558904	No	4.66849
	68	BC1309	56	Male	White	urothelial carcinoma	T1	No	No	pT0N0	Yes	Yes	25	26.5	42	43.176	4.72	170	0	0.5915	No	5.3589	No	8.05479
	69	BC1310	50	Male	White	urothelial carcinoma	T2	No	Yes	ypT4N0Mx	No	No	0	39.46	30	15.72	9.93	102	11.62	0.0675	Yes	5.91781	No	8.94246
	70	BC1312	61	Male	White	urothelial carcinoma	T1	No	Yes	ypT0N0	Yes	No	0	25.83	40	69.0667	0	59.9878	0	0.827	No	3.18904	No	5.7863
	71	BC1313	48	Male	White	squamous cell carcinoma	T2	Yes	Yes	ypT4aN2	No	No	0	26.62	28	161.111	1.92	272.015	12.88	0.08	Yes	1.67671	No	4.96438
	72	BC1314	73	Female	White	urothelial carcinoma	T2	Yes	Yes	ypT0N0	Yes	Yes	40	34.93	27	133.1	0.29	272	0	0.6565	No	4.83287	No	5.3589
	73	BC1315	76	Male	Black	urothelial carcinoma	T2	No	Yes	ypT3aN2	No	No	0	24.95	35	21.6	31.28	340	20.93	0.34	No	5.09589	No	7.39726
	74	BC1316	60	Male	White	neuroendocrine	T2	Yes	Yes	ypTisN0	Yes	No	0	27.89	35	57	1.79	170.261	3.891	0.2435	No	2.46575	No	5.29315
	aStaging was performed at the time of pre-treatment TURBT using AJCC 8 criteria.
	bDe novo refers to whether this instance of localized bladder cancer was a new diagnosis.
	cStaging was performed at the time of radical cystectomy using AJCC 8 criteria, with "y" indicating the patient received neoadjuvant chemotherapy.
	dPathologic complete response status was defined as T0, Ta or Tis in the radical cystectomy specimen.
	eSNV-derived maximum non-silent variant allele frequency (VAF) in urine cell-free DNA, determined by uCAPP-Seq.
	fExome-wide iTMB interpolated from uCAPP-Seq results.
	gCopy number-inferred tumor fraction estimated from ULP-WGS of urine cell-free DNA.
	hLOOCV random forest model score for predicting pCR vs. MRD.
	iProgression-free survival (PFS) and overall survival (OS) were from the time of radical cystectomy.

## Sheet: Supplementary Data 3
	Supplementary Data 3. Sequencing metrics for urine cell-free DNA libraries analyzed by CAPP-Seq.
	Subject ID	NGS readsa	On-target rateb	Median depthc	Median unique depthd	Median fragment length (bp)e	Duplex ratef
	BC1045	86044908	0.659469	12896	1672	211	0.136738
	BC1050	112448596	0.446206	12047	416	197	0.186481
	BC1058	80082917	0.362054	6964	803	199	0.224818
	BC1062	67273563	0.632461	10779	1426	195	0.198746
	BC1063	59802599	0.594843	6434	489	186	0.237316
	BC1064	114778624	0.449499	13737	487	194	0.187033
	BC1065	39517627	0.356658	3800	942	227	0.0825621
	BC1069	53041349	0.324074	4562	1068	198	0.084763
	BC1071	109814511	0.4529	7547	1298	206	0.100753
	BC1076	69313200	0.644139	6921	492	218	0.109778
	BC1077	84762979	0.660939	12886	485	215	0.248093
	BC1083	131505614	0.539999	15722	1458	190	0.133711
	BC1085	111290583	0.464984	13793	811	220	0.102034
	BC1088	51991502	0.367124	4383	912	184	0.146331
	BC1090	93625053	0.482479	12061	558	223	0.174878
	BC1096	165042082	0.435108	13953	639	189	0.0576861
	BC1104	63724347	0.353044	5805	483	198	0.286659
	BC1105	77435537	0.65634	11461	459	202	0.294915
	BC1108	128660774	0.40286	13423	900	197	0.0424759
	BC1109	114256260	0.416466	11524	568	196	0.111529
	BC1111	95443086	0.218129	5256	806	194	0.235532
	BC1116	137313246	0.44675	14536	843	203	0.0644989
	BC1132	106717842	0.469644	13667	753	221	0.154852
	BC1133	53052535	0.347539	4795.5	690	198	0.287795
	BC1135	75073502	0.385769	6987	426	224	0.298779
	BC1140	51949517	0.624091	8517	430	216	0.30498
	BC1147	44255080	0.364279	3878	776	193	0.193428
	BC1171	67617578	0.67909	9606	1487	205	0.162668
	BC1174	74419432	0.380532	7301	1083	225	0.232564
	BC1182	60706405	0.674927	8902	684	200	0.296187
	BC1185	73723253	0.457589	8165	1027	230	0.253329
	BC1186	59438216	0.451455	6491	989	230	0.179576
	BC1188	40536268	0.396184	3803	761	189	0.201694
	BC1196	53238995	0.222224	3077	828	205	0.203225
	BC1197	50491235	0.23315	3165	499	191	0.311533
	BC1198	63807796	0.623564	9937	1496	208	0.227744
	BC1202	53258914	0.595145	7863	758	211	0.256194
	BC1203	62150154	0.151576	2346	714	195	0.148844
	BC1205	52853500	0.229444	3091	834	201	0.220763
	BC1206	76458550	0.601971	10843	1665	187	0.15114
	BC1207	43917622	0.161967	1832	460	198	0.210572
	BC1209	61907852	0.149292	2285	830	191	0.0626308
	BC1215	41840817	0.659288	6898	1965	199	0.109674
	BC1222	45514847	0.729129	8000	1070	183	0.166468
	BC1229	26932061	0.623187	4180	508	211	0.276898
	BC1233	56810894	0.652896	9969	1281	173	0.170302
	BC1235	41678631	0.625548	6261	1238	208	0.161431
	BC1242	36792104	0.704604	6429	1378	203	0.16639
	BC1243	38226312	0.686137	6272	1453	195	0.127601
	BC1255	44393566	0.670297	6886	1112	189	0.20216
	BC1256	35072133	0.660912	5337	654	190	0.250534
	BC1260	46267094	0.636474	6940	1503	199	0.149191
	BC1265	25508923	0.472401	3135	835	221	0.10894
	BC1269	41237934	0.689598	6242	942	184	0.221537
	BC1274	35732216	0.61772	5136	465	195	0.297028
	BC1275	30525125	0.61961	4710	244	200	0.278244
	BC1277	30662462	0.625038	4842	495	203	0.308469
	BC1282	53045283	0.700188	9817	1014	279	0.184553
	BC1284	61760887	0.72947	11375	1995	206	0.163086
	BC1291	60915211	0.693167	9862	1589	183	0.129702
	BC1295	42146652	0.757618	8219	1055	234	0.17178
	BC1296	66106735	0.752122	12555	2058	212	0.111051
	BC1298	55358238	0.714867	9812	1859	203	0.115065
	BC1300	76328311	0.733342	14044	2547	186	0.115013
	BC1303	88821595	0.766551	17058	2483	214	0.147817
	BC1304	63237968	0.779882	11939	1826	190	0.137898
	BC1308	44982582	0.624792	7339	2009	225	0.076998
	BC1309	35853566	0.610705	5744	1545	230	0.100227
	BC1310	40353507	0.610698	6404	1813	215	0.0778089
	BC1312	42368243	0.654313	6749	1611	187	0.0695911
	BC1313	56422074	0.603815	8078	1993	191	0.0706092
	BC1314	53877425	0.597902	7507	1766	213	0.0845752
	BC1315	52367166	0.617259	6803	1290	195	0.113601
	BC1316	33797273	0.624631	4813	1079	189	0.0631999
	aNumber of total sequencing reads per sample after demultiplexing.
	bPercentage of quality-control-passed reads overlapping with the targeted hybrid-capture panel.
	cMedian non-deduplicated sequencing depth.
	dMedian UMI-deduplicated sequencing depth.
	eMedian length of sonicated urine cell-free DNA fragments.
	fPercentage of UMI-deduplicated reads with duplex support.

## Sheet: Supplementary Data 4
	Supplementary Data 4. Sequencing metrics for plasma cell-free DNA libraries analyzed by CAPP-Seq.
	Subject ID	NGS readsa	On-target rateb	Median depthc	Median unique depthd	Median fragment length (bp)e
	BC1045	42627513	0.488513	5237	536	178
	BC1050	55403148	0.607822	8151	702	198
	BC1058	53348089	0.474573	6668	614	204
	BC1062	61125503	0.521029	8230	1827	180
	BC1063	45125980	0.47934	5669	564	206
	BC1064	61090860	0.60041	8848	673	185
	BC1065	56821148	0.485279	7173	677	195
	BC1069	53774675	0.452187	6086	574	186
	BC1071	55355592	0.620741	8655	703	185
	BC1076	58302353	0.605314	8859	724	196
	BC1077	57649656	0.485444	7223	705	189
	BC1083	57812239	0.610896	8498	669	177
	BC1085	59137684	0.587136	8573	627	191
	BC1088	83738811	0.243405	5580	1164	203
	BC1090	51680361	0.589872	7400	629	282
	BC1096	60599276	0.597414	8636	675	178
	BC1104	74992390	0.243464	5088	1275	198
	BC1105	45435410	0.484419	5561	528	200
	BC1108	57373441	0.571127	7848	641	179
	BC1109	57786890	0.593967	7751	633	175
	BC1111	84598577	0.233229	5415	1267	187
	BC1116	58519908	0.588021	8469	654	190
	BC1132	63178526	0.577859	8472	662	183
	BC1133	75210147	0.225703	4711	1112	205
	BC1135	51514185	0.471573	6377	560	209
	BC1140	90833579	0.228923	5543	1135	184
	BC1147	76191798	0.233322	4833	984	267
	BC1171	52038449	0.488093	6467	642	183
	BC1174	86454806	0.232443	5431	1259	188
	BC1182	58621955	0.490078	7530	710	197
	BC1185	48136974	0.457321	5823	565	272
	BC1186	49511953	0.476146	6041	593	214
	BC1188	88619000	0.224391	4264	1062	172
	BC1197	42885042	0.635439	6869	1958	177
	BC1202	57300054	0.488093	7456	2554	182
	BC1203	62931913	0.497246	7117	2605	172
	BC1205	48238196	0.495967	6540	2411	192
	BC1206	89559763	0.472468	11136	3227	180
	BC1207	73548473	0.454091	8865	2634	191
	BC1209	67975395	0.472749	8599	2575	195
	aNumber of total sequencing reads per sample after demultiplexing.
	bPercentage of quality-control-passed reads overlapping with the targeted hybrid-capture panel.
	cMedian non-deduplicated sequencing depth.
	dMedian UMI-deduplicated sequencing depth.
	eMedian length of plasma cell-free DNA fragments.

## Sheet: Supplementary Data 5
	Supplementary Data 5. Sequencing metrics for germline DNA libraries analyzed by CAPP-Seq.
	Patient ID	NGS readsa	On-target rateb	Median depthc	Median unique depthd	Median fragment length (bp)e
	BC1045	80155852	0.519347	10648	656	307
	BC1050	47732586	0.287874	3761	491	275
	BC1058	88216385	0.520931	11694	657	290
	BC1062	63855878	0.220118	3728	1028	238
	BC1063	82548202	0.503266	10587	621	258
	BC1064	45976357	0.275795	3498	394	246
	BC1065	58252751	0.201268	3213	880	256
	BC1069	53840485	0.26587	3953	1064	247
	BC1071	41983397	0.313722	3668	446	251
	BC1076	47472877	0.333831	4309	535	271
	BC1077	80035043	0.485255	10034	537	266
	BC1083	50816662	0.31655	4372	531	261
	BC1085	53321221	0.289044	4277	485	260
	BC1088	79618718	0.528935	11918	1017	239
	BC1090	49898037	0.275872	3790	432	242
	BC1096	54165553	0.268172	3947	393	225
	BC1104	66777514	0.530978	10097	964	235
	BC1105	74350224	0.499312	9582	530	258
	BC1108	55329481	0.232126	3494	389	239
	BC1109	54869415	0.270874	3994	389	220
	BC1111	81563526	0.41624	9332	779	230
	BC1116	52360249	0.2691	3880	412	254
	BC1132	47569564	0.275119	3589	379	250
	BC1133	96716658	0.436026	11832	1084	253
	BC1135	113353007	0.554075	15796	619	277
	BC1140	82737421	0.493591	11494	965	247
	BC1147	63991557	0.512032	9142	918	235
	BC1171	88816352	0.506603	11254	668	273
	BC1174	83408547	0.613967	14788	1293	233
	BC1182	87683304	0.518137	11625	580	237
	BC1185	58405670	0.523491	7588	307	222
	BC1186	102822647	0.507169	13135	746	257
	BC1188	83633874	0.487924	11425	970	252
	BC1196	46315525	0.504003	6423	824	300
	BC1197	40067620	0.487941	5295	614	253
	BC1198	43909892	0.514059	6140	789	281
	BC1202	43618303	0.527461	6307	793	262
	BC1203	48289424	0.382004	5052	657	242
	BC1205	49776300	0.517622	7073	991	260
	BC1206	47031765	0.504625	6462	728	228
	BC1207	56854882	0.428921	6667	896	260
	BC1209	66631578	0.417505	7627	1207	268
	BC1215	48129509	0.642593	8598	965	256
	BC1222	51264618	0.622753	8623	1797	252
	BC1229	37043391	0.646059	6611	710	249
	BC1233	56316730	0.618359	9432	1787	250
	BC1235	46266078	0.655878	8523	869	263
	BC1242	40795916	0.665766	7543	743	248
	BC1243	40086334	0.660076	7413	776	253
	BC1255	44169194	0.657778	8031	867	255
	BC1256	39121496	0.663992	7278	694	249
	BC1260	47704392	0.651463	8696	874	264
	BC1265	49641830	0.626463	7804	1396	238
	BC1269	47652797	0.64938	8609	942	274
	BC1274	49324927	0.660899	9095	949	263
	BC1275	43253853	0.648586	7762	893	279
	BC1277	80481074	0.654589	14616	1464	263
	BC1282	55695509	0.682903	10231	2163	322
	BC1284	57270391	0.679465	10465	2112	318
	BC1291	46784346	0.587787	7439	1694	314
	BC1295	53844410	0.588897	8571	1834	330
	BC1296	46107550	0.572463	7125	1564	336
	BC1298	54109979	0.655072	9420	1812	344
	BC1300	47794193	0.66464	8400	1706	343
	BC1303	53173654	0.589867	8453	1479	258
	BC1304	53853002	0.590442	8555	1797	316
	BC1308	53957106	0.62936	8631	1345	255
	BC1309	51580182	0.627833	8233	1400	242
	BC1310	57371748	0.624307	9022	1616	253
	BC1312	61732421	0.608567	9602	1380	255
	BC1313	50959433	0.606917	7841	1296	248
	BC1314	62280751	0.59531	9314	1327	265
	BC1315	53887467	0.601132	8198	1351	250
	BC1316	52269840	0.604477	8106	1224	250
	aNumber of total sequencing reads per sample after demultiplexing.
	bPercentage of quality-control-passed reads overlapping with the targeted hybrid-capture panel.
	cMedian non-deduplicated sequencing depth.
	dMedian UMI-deduplicated sequencing depth.
	eMedian length of sonicated DNA fragments.

## Sheet: Supplementary Data 6
	Supplementary Data 6. Sequencing metrics and inferred tumor fractions for ULP-WGS libraries.
	Patient ID	Deduplicated NGS readsa	Median deduplicated depthb	CNA-inferred tumor fraction (%)c
	BC1045	16192495	2	2.06
	BC1050	23300535	2	2.545
	BC1058	26498913	2	4.1
	BC1062	32777749	2	1.565
	BC1063	39793732	3	3.867
	BC1064	26109470	2	0
	BC1065	15265673	2	1.004
	BC1069	35059531	3	12.93
	BC1071	31413690	2	0
	BC1076	7797202	3	6.8
	BC1077	23385225	2	13.93
	BC1083	23023301	3	7.828
	BC1085	25676345	2	49.25
	BC1088	47240517	3	9.079
	BC1090	22915385	2	14.6
	BC1096	31848372	3	50.01
	BC1104	21721060	2	2.23
	BC1105	16686498	2	0
	BC1108	24846207	2	0
	BC1109	41532938	3	0
	BC1111	43739787	3	4.823
	BC1116	30812303	3	24.35
	BC1132	13674139	2	1.416
	BC1133	23536702	2	23.97
	BC1135	19263791	2	9.907
	BC1140	24670655	2	22.69
	BC1147	40747026	3	3.607
	BC1171	14700321	2	45.88
	BC1174	21241187	2	8.04
	BC1182	20361029	2	19.39
	BC1185	15055460	2	2.39
	BC1186	12164397	2	13.75
	BC1188	27737907	3	15.98
	BC1196	26916870	3	5.922
	BC1197	24746508	2	1.794
	BC1198	18739602	2	0
	BC1202	16377651	2	1.64
	BC1203	24686012	2	0
	BC1205	26406299	2	4.116
	BC1206	20231127	4	5.845
	BC1207	15944674	2	0
	BC1209	27422601	2	8.409
	BC1215	17478058	2	0
	BC1222	6186128	2	9.827
	BC1229	14109229	2	9.439
	BC1233	21501231	2	61.58
	BC1235	20460671	2	2.519
	BC1242	17895486	2	2.825
	BC1243	21417820	2	0
	BC1255	21155013	2	58.29
	BC1256	15398406	2	0
	BC1260	22326975	2	21.03
	BC1265	15337874	2	6.149
	BC1269	20894234	2	4.773
	BC1274	13244367	2	6.039
	BC1275	11743124	2	17.08
	BC1277	13964173	2	0
	BC1282	12486959	2	4.5
	BC1284	19318703	2	2.848
	BC1291	28713660	2	12.91
	BC1295	15650859	2	3.725
	BC1296	32133412	2	0
	BC1298	52135118	4	3.397
	BC1300	22132074	2	0
	BC1303	19276831	2	1.308
	BC1304	26273724	2	14.04
	BC1308	18237120	2	55.88
	BC1309	17185809	2	0
	BC1310	18952011	2	11.62
	BC1312	24500473	2	0
	BC1313	28850682	3	12.88
	BC1314	25024775	2	0
	BC1315	26415324	2	20.93
	BC1316	21176619	2	3.891
	aSamtools-deduplicated properly paired reads.
	bMedian deduplicated sequencing depth across the whole genome.
	cTumor fraction estimated from urine cell-free DNA WGS copy number alterations using ichorCNA.

## Sheet: Supplementary Data 7
	Supplementary Data 7. Clinical characteristics according to pathologic response status.
	Patient Characteristics	pCR	No pCR	p value
	(n = 74)	(n = 35)	(n = 39)
	Gender
	Male	27	31	1
	Female	8	8
	Median Age (years)	65	69	0.781
	Ethnicity
	White	34	34	0.204
	Non-White	1	5
	Smoking history
	Yes	28	23	0.078
	No	7	16
	T-stage (pre-treatment)a
	Ta	1	1	0.09
	Tis	2	0
	T1	8	4
	T2	22	30
	T3	2	4
	Neoadjuvant chemotherapy received
	Yes	23	15	0.02
	ddMVAC	6	3
	gemcitabine/cisplatin	12	9
	gemcitabine/carboplatin	1	0
	cisplatin/etoposide	1	0
	carboplatin/paclitaxel	1	0
	treatment change	1	0
	unknown regimen	1	3
	No	12	24
	Histology
	Urothelial	34	34	0.2
	Other	1	5
	aT staging was performed at the time of pre-treatment TURBT using AJCC 8 criteria.

## Sheet: Supplementry Data 8
	Supplementary Data 8. Univariate Cox regressions for progression-free and overall survival.
	Variable	Progression-free survival			Overall survival
		HR	95%CI	p value	HR	95%CI	p value
	Age	0.962	0.92 - 1.01	0.08	0.974	0.92 - 1.03	0.367
	Gender (male/female)	2.268	0.07 - 7.63	0.19	1.43	0.31 - 6.53	0.645
	Ethnicity (white/non-white)	1.449	0.49 - 4.32	0.505	1.839	0.49 - 6.91	0.367
	Neoadjuvant chemotherapy (yes/no)	0.952	0.43 - 2.12	0.905	0.457	0.14 - 1.52	0.201
	MIBC (yes/no)	2.052	0.61 - 6.90	0.246	*	*	*
	Smoking (yes/no)	0.32	0.14 - 0.72	0.006	0.275	0.09 - 0.87	0.028
	VAF (uCAPP-Seq)a	1.006	0.99 - 1.03	0.509	1.017	1.00 - 1.04	0.099
	iTMB (uCAPP-Seq)b	1	0.99 - 1.01	0.16	1.01	1.00 - 1.01	0.06
	TFx (ULP-WGS)c	1.023	1.00 - 1.05	0.0507	1.032	1.00 - 1.06	0.031
	RF model (LOOCV)d	4.35	1.29 - 14.70	0.02	*	*	*
	aSNV-derived maximum non-silent variant allele frequency (VAF) in urine cell-free DNA, determined by uCAPP-Seq.
	bExome-wide inferred tumor mutational burden interpolated from uCAPP-Seq results.
	cCopy number-inferred tumor fraction (TFx) estimated from ULP-WGS of urine cell-free DNA.
	dRandom forest (RF) model with leave-one-out cross-validation (LOOCV) as described in Figure S5A.
	RF model was coded as a continuous variable based on the predicted probability of residual disease for each case (0 - 1.0).
	RF model HR represents risk of event associated with 0.01 increase in probability of residual disease.
	*No death events observed in individuals predicted to achieve pCR by the LOOCV RF model, or in those with non-MIBC.

## Sheet: Supplementary Data 9
	Supplementary Data 9. Multivariate Cox regression for progression-free and overall survival.
	Variable	Progression-free survival			Overall survival
		HR	95%CI	p value	HR	95%CI	p value
	RF model (LOOCV)a	4.26	1.25 - 14.52	0.021	*	*	*
	Hematocrit (%)	0.99	0.93 - 1.06	0.87	0.968	0.88 - 1.06	0.54
	Body mass index (kg/m2)	0.93	0.85 - 1.02	0.131	0.882	0.77 - 1.01	0.07
	Urine cfDNA (ng/mL)	1	0.99 - 1.00	0.788	1.001	0.99 - 1.00	0.9
	aRandom forest (RF) model with leave-one-out cross-validation (LOOCV) as described in Figure S5A.
	RF model was coded as a continuous variable based on the predicted probability of residual disease for each case (0 - 1.0).
	RF model HR represents risk of event associated with 0.01 increase in probability of residual disease.
	*No death events observed in individuals predicted to achieve pCR by the LOOCV RF model.
